# Supplementary material for: Reduced Retinoic Acid Receptor Beta (Rarβ) Affects Pancreatic β-Cell Physiology
Source: Biology (Basel). 2022 Jul 19;11(7):1072. doi: 10.3390/biology11071072 (PMC9312298; doi:10.3390/biology11071072)
Supplement: Supplementary file 1 [file biology-11-01072-s001.zip]

Archive with 1 entries (1 files):
- biology-1784228-supplementary.pdf
